# Supplementary material for: Integrating Surveillance and Stakeholder Insights to Predict Influenza Epidemics: A Bayesian Network Study in Queensland, Australia
Source: Int J Environ Res Public Health. 2026 Jan 1;23(1):69. doi: 10.3390/ijerph23010069 (PMC12841570; doi:10.3390/ijerph23010069)
Supplement: Supplementary file 1 [file ijerph-23-00069-s001.zip]

Archive with 1 entries (1 files):
- ijerph-4007103-supplementary.pdf
